# Supplementary material for: A Model for Consumer Acceptance of Insect-Based Dog Foods among Adult UK Dog Owners
Source: Animals (Basel). 2024 Mar 27;14(7):1021. doi: 10.3390/ani14071021 (PMC11010811; doi:10.3390/ani14071021)
Supplement: Supplementary file 1 [file animals-14-01021-s001.zip]

Archive with 1 entries (1 files):
- animals-2919301-supplementary.pdf
